# Supplementary material for: The Impact of MEI1 Alternative Splicing Events on Spermatogenesis in Mongolian Horses
Source: Animals (Basel). 2025 Nov 28;15(23):3435. doi: 10.3390/ani15233435 (PMC12691261; doi:10.3390/ani15233435)
Supplement: Supplementary file 1 [file animals-15-03435-s001.zip]

Archive with 14 entries (13 files):
- animals-3958610-supplementary/
- animals-3958610-supplementary/Supplementary Figure S1.pdf
- animals-3958610-supplementary/Supplementary Figure S2.pdf
- animals-3958610-supplementary/Supplementary Figure S3.pdf
- animals-3958610-supplementary/Supplementary Figure S4.pdf
- animals-3958610-supplementary/Supplementary Figure S5.pdf
- animals-3958610-supplementary/Supplementary Materials Table 1.pdf
- animals-3958610-supplementary/Supplementary Materials Table 2.pdf
- animals-3958610-supplementary/Supplementary Materials Table 3.pdf
- animals-3958610-supplementary/Supplementary Materials Table 4.pdf
- animals-3958610-supplementary/Supplementary Materials Table 5.pdf
- animals-3958610-supplementary/Supplementary Materials Table 6.pdf
- animals-3958610-supplementary/Supplementary Materials Table 7.pdf
- animals-3958610-supplementary/Supplementary Materials Table 8.pdf
